# Supplementary material for: Physiological Response of Olive Trees Under Xylella fastidiosa Infection and Thymol Therapy Monitored Through Advanced IoT Sensors
Source: Plants (Basel). 2025 May 2;14(9):1380. doi: 10.3390/plants14091380 (PMC12073793; doi:10.3390/plants14091380)
Supplement: Supplementary file 1 [file plants-14-01380-s001.zip]

Archive with 1 entries (1 files):
- plants-3584001-supplementary.pdf
